# Supplementary material for: Expression profiling of genes regulated by Fra-1/AP-1 transcription factor during bleomycin-induced pulmonary fibrosis
Source: BMC Genomics. 2013 Jun 7;14:381. doi: 10.1186/1471-2164-14-381 (PMC3685523; doi:10.1186/1471-2164-14-381)
Supplement: Additional file 1: Table S1 — Several unique genes expression induced by bleomycin in lung tissues of Fra-1+/+ mice. [file 1471-2164-14-381-S1.xls]

## Sheet: Sheet1
Table S1: Several unique genes expression induced by bleomycin in lung tissue of wild-type mice
Affymetrix ID	Symbol	Gene title	WTT vs. WTC
			Fold change
Cytokine, chemokines, and their receptors
10523156	Cxcl2	chemokine (C-X-C motif) ligand 2	3.78
10347291	Cxcr2	chemokine (C-X-C motif) receptor 2	2.83
10469786	Il1f9	interleukin 1 family, member 9	2.43
10468893	Csf2ra	colony stimulating factor 2 receptor, alpha, low-affinity	2.02
10345777	Il1rl2	interleukin 1 receptor-like 2	1.85
10456071	Csf1r	colony stimulating factor 1 receptor	1.57
10590972	Mif	macrophage migration inhibitory factor	1.56
10504127	Ccl21a	chemokine (C-C motif) ligand 21A (serine)	-1.72
10512315	Ccl27a	chemokine (C-C motif) ligand 27a	-1.75
10512279	Cntfr	ciliary neurotrophic factor receptor	-1.75
10592888	Cxcr5	chemokine (C-X-C motif) receptor 5	-2.38
Inflammation
10530151	Tlr6	toll-like receptor 6	1.88
10512129	B4galt1	UDP-Gal:betaGlcNAc beta 1,4- galactosyltransferase, polypeptide 1	1.76
10561104	Axl	AXL receptor tyrosine kinase	1.73
10516735	Tinagl1	tubulointerstitial nephritis antigen-like 1	1.65
10379228	Nos2	nitric oxide synthase 2, inducible	1.64
10382802	Sphk1	sphingosine kinase 1	1.63
10481627	Lcn2	lipocalin 2	1.58
10418506	Stab1	stabilin 1	1.52
10541895	Tnfrsf1a	tumor necrosis factor receptor superfamily, member 1a	1.48
10588691	Hyal1	hyaluronoglucosaminidase 1	-1.49
10494761	Vtcn1	V-set domain containing T cell activation inhibitor 1	-1.56
10550501	Mill2	MHC I like leukocyte 2	-1.58
10538979	Cd8b1	CD8 antigen, beta chain 1	-1.63
10522530	Kit	kit oncogene Immune	-1.69
10457168	Cd226	platelet and T cell activation antigen 1	-1.75
10460891	Map4k2	mitogen-activated protein kinase kinase kinase kinase 2	-1.81
10345089	Mir30c-2	microRNA 30c-2	-1.81
10361292	Cr2	complement receptor 2	-2.22
10562169	Hamp	hepcidin antimicrobial peptide	-2.5
10444284	H2-Ob	histocompatibility 2, O region beta locus	-3.12
10466172	Ms4a1	membrane-spanning 4-domains, subfamily A, member 1	-3.22
10403069	Igh-6	immunoglobulin heavy constant mu	-8.33
Extracellular matrix
10540085	Fbln2	fibulin 2	2.28
10375751	Adamts2	a disintegrin-like and metallopeptidase (reprolysin type) with thrombospondin type 1 motif, 2	2.07
10356520	Col6a3	collagen, type VI, alpha 3	1.98
10576973	Col4a1	collagen, type IV, alpha 1	1.96
10440522	Adamts1	a disintegrin-like and metallopeptidase (reprolysin type) with thrombospondin type 1 motif, 1	1.94
10370180	Col6a2	collagen, type VI, alpha 2	1.85
10504775	Col15a1	collagen, type XV, alpha 1	1.79
10570068	Col4a2	collagen, type IV, alpha 2	1.76
10370210	Col6a1	collagen, type VI, alpha 1	1.7
10403584	Nid1	nidogen 1	1.68
10351491	Olfml2b	olfactomedin-like 2B	1.64
10507612	Lepre1	leprecan 1	1.64
10595211	Col12a1	collagen, type XII, alpha 1	1.61
10470462	Col5a1	collagen, type V, alpha 1	1.55
10541496	Mfap5	microfibrillar associated protein 5	1.55
10370259	Col18a1	collagen, type XVIII, alpha 1	1.54
10526520	Plod3	procollagen-lysine, 2-oxoglutarate 5-dioxygenase 3	1.48
Cell adhesion molecules
10449000	Msln	mesothelin	2.16
10395553	Nrcam	neuron-glia-CAM-related cell adhesion molecule	2.1
10568668	Adam12	a disintegrin and metallopeptidase domain 12	2.08
10462390	Cd274	CD274 antigen	2.01
10562720	Siglece	sialic acid binding Ig-like lectin E	1.96
10403229	Itgb8	integrin beta 8	1.64
10575034	Cdh3	cadherin 3 or P-cadherin	1.62
10521972	Pcdh7	protocadherin 7	1.62
10346882	Adam23	a disintegrin and metallopeptidase domain 23	1.59
10513208	Svep1	sushi, von Willebrand factor type A, EGF and pentraxin domain containing 1	1.59
10499560	Adam15	a disintegrin and metallopeptidase domain 15	1.53
10382713	Itgb4	integrin, beta 4	1.53
Table S1 (Continued)
Affymetrix ID	Symbol	Gene title	WTT vs. WTC
			Fold change
10435305	Itgb5	integrin beta 5	1.51
10508651	Sdc3	syndecan 3	1.5
10473281	Itgav	integrin alpha V	1.47
10433887	Pkp2	plakophilin 2	-1.53
10482802	Cytip	cytohesin 1 interacting protein	-1.56
10351197	Sell	selectin, lymphocyte	-1.58
10412298	Itga1	integrin alpha 1	-1.58
10538979	Cd8b1	CD8 antigen, beta chain 1	-1.63
10457168	Cd226	Cd226 antigen	-1.75
10516789	Ptpru	protein tyrosine phosphatase, receptor type, U	-1.81
10426397	Cntn1	contactin 1	-1.81
10562132	Cd22	CD22 antigen	-2.12
10500677	Cd2	T-cell surface antigen CD2	-2.5
Actin cytoskeleton
10499861	S100a9	S100 calcium binding protein A9	2
10565634	Myo7a	myosin VIIA Actin cytoskele	2.01
10456904	Pstpip2	proline-serine-threonine phosphatase-interacting protein 2	1.92
10421877	Diap3	diaphanous homolog 3	1.85
10607143	Capn6	calpain 6	1.79
10537184	Cald1	caldesmon 1	1.66
10458663	Dpysl3	dihydropyrimidinase-like 3	1.63
10566132	Rhog	ras homolog gene family, member G	1.53
10500928	Capza1	capping protein (actin filament) muscle Z-line, alpha 1	1.5
10536527	Capza2	capping protein (actin filament) muscle Z-line, alpha 2	1.49
10604763	Arpc1b	actin related protein 2/3 complex, subunit 1B	1.48
10516823	Epb4.1	erythrocyte protein band 4.1	-1.66
10420616	Sgcg	sarcoglycan, gamma (dystrophin-associated glycoprotein)	-1.81
10446553	Epb4.1l3	erythrocyte protein band 4.1-like 3	-1.92
Tight Junction
10381298	Ramp2	receptor (calcitonin) activity modifying protein 2	-1.53
10413967	Gm626	Gm626 predicted gene 626 tight junction assembly	-1.69
Programmed cell death
10559796	Peg3	paternally expressed 3	2.55
10416230	Tnfrsf10b	tumor necrosis factor receptor superfamily, member 10b	2.03
10400304	Egln3	EGL nine homolog 3 (C. elegans)	1.81
10497673	Zmat3	zinc finger matrin type 3	1.76
10561104	Axl	AXL receptor tyrosine kinase	1.73
10509965	Epha2	Eph receptor A2	1.7
10354374	Slc40a1	solute carrier family 40 (iron-regulated transporter), member 1	1.7
10568355	Pycard	PYD and CARD domain containing	1.63
10536294	Peg10	paternally expressed 10	1.58
10371846	Apaf1	apoptotic peptidase activating factor 1	1.52
10422822	Lifr	leukemia inhibitory factor receptor	-1.51
10541260	Cecr2	cat eye syndrome chromosome region, candidate 2	-1.63
10547985	Cd27	tumor necrosis factor receptor superfamily member 7	-2
Wnt signaling
10368495	Rspo3	R-spondin 3 homolog	1.87
10413482	Wnt5a	wingless-related MMTV integration site 5A	1.7
10469936	Nrarp	Notch-regulated ankyrin repeat protein	-1.56
10407598	Ryr2	ryanodine receptor 2, cardiac	-1.58
10508012	Rspo1	R-spondin homolog	-1.61
10519268	Mir200b	microRNA 200b	-1.96
Transcription
10485117	Creb3l1	cAMP responsive element binding protein 3-like 1	2.05
10543239	Tcfec	transcription factor EC	1.95
10388389	Hic1	hypermethylated in cancer 1	1.78
10560481	Fosb	FBJ osteosarcoma oncogene B	1.7
10542275	Etv6	ets variant gene 6 (TEL oncogene)	1.62
10603387	Hdac6	histone deacetylase 6	1.58
10424559	Khdrbs3	KH domain containing, RNA binding, signal transduction associated 3	1.56
10497752	Carhsp1	calcium regulated heat stable protein 1	1.53
10598409	Tcfe3	transcription factor E3	1.51
10364856	Dot1l	DOT1-like, histone H3 methyltransferase	1.49
10364494	Fstl3	follistatin-like 3	1.49
10529156	Ift172	intraflagellar transport 172	-1.53
10490731	Sox18	SRY-box containing gene 18	-1.53
Table S1 (Continued)
Affymetrix ID	Symbol	Gene title	WTT vs. WTC
			Fold change
10403193	Sp4	trans-acting transcription factor 4	-1.56
10361828	Cited2	Cbp/p300-interacting transactivator, with Glu/Asp-rich carboxy-terminal domain, 2	-1.56
10408032	Zfp187	zinc finger protein 187	-1.58
10562812	Spib	Spi-B transcription factor (Spi-1/PU.1 related)	-1.61
10438347	Tbx1	T-box 1	-1.63
10410039	Ptch1	patched homolog 1	-1.63
10417713	Rarb	retinoic acid receptor, beta	-1.66
10412882	Thrb	thyroid hormone receptor beta	-1.69
10443027	A930001N09Rik	A930001N09Rik RIKEN cDNA A930001N09 gene	-1.69
10399478	Lpin1	lipin 1	-1.72
10585276	Pou2af1	POU domain, class 2, associating factor 1	-1.72
10529979	Ppargc1a	peroxisome proliferative activated receptor, gamma, coactivator 1 alpha	-1.72
10533401	Cux2	cut-like homeobox 2	-1.72
10529977	Ppargc1a	peroxisome proliferative activated receptor, gamma, coactivator 1 alpha	-1.72
10389786	Hlf	hepatic leukemia factor	-1.81
10390640	Ikzf3	IKAROS family zinc finger 3	-1.85
10400971	Six4	sine oculis-related homeobox 4	-1.85
10479981	Gata3	GATA binding protein 3	-1.92
10399725	Sox11	SRY-box containing gene 11	-2
10512669	Pax5	paired box gene 5	-2.04
10417734	Nr1d2	nuclear receptor subfamily 1, group D, member 2	-2.12
10430649	Cbx7	chromobox 7	-2.12
10368199	Myb	myeloblastosis oncogene	-2.32
