# Supplementary material for: Expression profiling of genes regulated by Fra-1/AP-1 transcription factor during bleomycin-induced pulmonary fibrosis
Source: BMC Genomics. 2013 Jun 7;14:381. doi: 10.1186/1471-2164-14-381 (PMC3685523; doi:10.1186/1471-2164-14-381)
Supplement: Additional file 2: Table S2 — Several unique genes expression induced by bleomycin in lung tissues of Fra-1∆/∆ mice. [file 1471-2164-14-381-S2.xls]

## Sheet: Sheet1
Table S2: Several unique genes expression induced by bleomycin in lung tissue of knockout mice
Affymetrix ID	Symbol	Gene title	KOT vs. KOC
			Fold change
Cytokine, chemokines, and their receptors
10590620	Ccr9	chemokine (C-C motif) receptor 9	2.63
10531420	Cxcl11	chemokine (C-X-C motif) ligand 11	2.53
10574213	Ccl22	macrophage-derived chemokine	2.42
10359697	Xcl1	chemokine (C motif) ligand 1	2.15
10590242	Ccr8	chemokine (C-C motif) receptor 8	2.13
10512372	Ccl19	chemokine (C-C motif) ligand 19	2.07
10597420	Ccr4	chemokine (C-C motif) receptor 4	1.75
10597996	Xcr1	chemokine (C motif) receptor 1	1.54
10413398	Il17rd	interleukin 17 receptor D	-1.51
10597279	Ccrl2	chemokine (C-C motif) receptor-like 2	-1.75
10523506	Bmp2	bone morphogenetic protein 2	-1.78
10476395	Bmp3	bone morphogenetic protein 3	-1.78
Inflammation
10375515	Ifi47	interferon gamma inducible protein 47	2.72
10444824	H2-Q6	histocompatibility 2, Q region locus 6	2.35
10346790	Ctla4	cytotoxic T-lymphocyte-associated protein 4	2.31
10534909	Sp110	Sp110 nuclear body protein	2.28
10357261	Marco	macrophage receptor with collagenous structure	2.23
10395039	Cmpk2	cytidine monophosphate (UMP-CMP) kinase 2, mitochondria	2.22
10444814	H2-gs10	MHC class I like protein GS10	2.12
10425333	Apobec3	apolipoprotein B mRNA editing enzyme, catalytic polypeptide 3	2.07
10531994	Mpa2l	macrophage activation 2 like	2.05
10444258	Psmb8	proteasome subunit, beta type 8	2.02
10511282	Tnfrsf4	tumor necrosis factor receptor superfamily, member 4	2.02
10505451	Orm2	orosomucoid 2	2.02
10446229	Tnfsf9	tumor necrosis factor (ligand) superfamily, member 9	1.93
10551891	Nfkbid	nuclear factor of kappa light polypeptide gene enhancer in B cells inhibitor, delta	1.85
10572693	Jak3	janus kinase	1.83
10450242	C4b	complement component 4B	1.78
10548345	Klrk1	killer cell lectin-like receptor subfamily K, member 1	1.78
10381408	Ifi35	interferon-induced protein 35	1.75
10483110	Ifih1	interferon induced with helicase C domain 1	1.75
10422496	Gpr183	G protein-coupled receptor 183	1.74
10594053	Pml	promyelocytic leukemia	1.72
10460237	Unc93b1	unc-93 homolog B1 (C. elegans)	1.71
10456296	Malt1	mucosa associated lymphoid tissue lymphoma translocation gene 1	1.7
10415319	Irf9	interferon regulatory factor 9	1.67
10496569	Gbp6	guanylate binding protein 6	1.64
10440393	Samsn1	SAM domain, SH3 domain and nuclear localization signals, 1	1.61
10450280	C4a	complement component 4A	1.61
10500100	Tnfaip8l2	tumor necrosis factor, alpha-induced protein 8-like 2	1.61
10450145	Psmb9	proteasome subunit, beta type 9	1.61
10399924	Pik3cg	phosphoinositide-3-kinase, catalytic, gamma polypeptide	1.61
10420030	Psme2	proteasome (prosome, macropain) 28 subunit, beta	1.6
10550394	Ptgir	prostaglandin I receptor	1.57
10450344	C2	complement component 2	1.57
10531987	Gbp4	guanylate binding protein 4	1.55
10576807	Cd209d	CD209 antigen-like protein D	1.55
10450682	H2-T23	histocompatibility 2, T region locus 23	1.52
10518686	Pik3cd	phosphatidylinositol 3-kinase catalytic delta polypeptide	1.51
10350689	Ncf2	neutrophil cytosolic factor 2	1.5
10566050	Il18bp	interleukin 18 binding protein	1.5
10444780	H2-D1	histocompatibility 2, D region locus 1	1.45
10366052	Kitl	kit ligand	-1.58
10362138	Vnn1	vanin-1 or vascular non-inflammatory molecule 1	-2.12
10402409	Serpina1e	serine (or cysteine) peptidase inhibitor, clade A, member 1E	-3.22
10402390	Serpina1b	serine (or cysteine) preptidase inhibitor, clade A, member 1B	-6.66
Extracellular matrix
10446473	Lama1	laminin, alpha 1	1.75
10591988	Adamts15	a disintegrin-like and metallopeptidase (reprolysin type) with thrombospondin type 1 motif, 15	1.64
10369431	Adamts14	a disintegrin-like and metallopeptidase (reprolysin type) with thrombospondin type 1 motif, 15	1.6
10382713	Itgb4	integrin, beta 4	1.53
10370037	Mmp11	matrix metallopeptidase 11	-1.51
10389177	Mmp28	matrix metallopeptidase 28	-1.53
10463476	Kazald1	Kazal-type serine peptidase inhibitor domain 1	-1.85
Table S2 (Continued)
Affymetrix ID	Symbol	Gene title	KOT vs. KOC
			Fold change
Cell adhesion molecules
10444824	H2-Q6	histocompatibility 2, Q region locus 6	2.35
10531737	Hpse	heparanase	1.98
10518947	Ajap1	adherens junction associated protein 1	1.84
10450694	H2-T22	histocompatibility 2, T region locus 22	1.81
10465587	Fermt3	fermitin family homolog 3 (Drosophila)	1.75
10446473	Lama1	laminin, alpha 1	1.75
10450075	H2-K1	histocompatibility 2, K1, K region	1.7
10425866	Parvg	parvin, gamma	1.69
10450682	H2-T23	histocompatibility 2, T region locus 23	1.52
10444236	H2-DMb2	histocompatibility 2, class II, locus Mb2	1.49
10588819	Cdhr4	cadherin-related family member 4 or Cdh29	1.48
10444830	H2-Q7	histocompatibility 2, Q region locus 7	1.47
10444780	H2-D1	histocompatibility 2, D region locus 1	1.45
10392177	Icam2	intercellular adhesion molecule 2	-1.49
10458534	Pcdh1	protocadherin 1	-1.49
10453629	9430020K01Rik	RIKEN cDNA 9430020K01 gene	-1.51
10604932	Cd99l2	CD99 antigen-like 2	-1.56
10515613	Ptprf	protein tyrosine phosphatase, receptor type, F	-1.56
10491732	Fat4	FAT tumor suppressor homolog 4 (Drosophila)	-1.61
10378637	Scarf1	scavenger receptor class F, member 1	-1.63
10362314	Ptprk	protein tyrosine phosphatase, receptor type, K	-1.63
10544417	Epha1	Eph receptor A1 Cell adhesion	-1.69
10411668	Ocln	occludin	-1.75
Actin cytoskeleton
10590073	Vill	EF-6 or villin-like protein	1.71
10568024	Coro1a	coronin, actin binding protein 1A	1.62
10478897	Ptpn1	protein tyrosine phosphatase, non-receptor type 1	1.61
10516335	Tekt2	tektin 2	1.58
10385118	Dock2	dedicator of cyto-kinesis 2	1.54
10474619	Fmn1	formin 1	1.51
10357332	Actr3	ARP3 actin-related protein 3	1.5
10594301	Coro2b	coronin, actin binding protein, 2B	-1.66
10378855	Ssh2	slingshot homolog 2 (Drosophila)	-1.75
10451679	Daam2	dishevelled associated activator of morphogenesis 2	-1.88
10543273	Cttnbp2	cortactin binding protein 2	-2.04
Tight Junction
10497520	Ect2	ect2 oncogene Tigh junction	1.76
Programmed cell death
10405355	Unc5a	unc-5 homolog A (C. elegans)	2.04
10587266	Gclc	glutamate-cysteine ligase, catalytic subunit	1.7
10487480	Bub1	budding uninhibited by benzimidazoles 1 homolog (S. cerevisiae)	1.7
10569181	Lrdd	leucine-rich and death domain containing	1.68
10511290	Tnfrsf18	tumor necrosis factor receptor superfamily, member 18	1.62
10474769	Bub1b	budding uninhibited by benzimidazoles 1 homolog, beta	1.52
10418410	Prkcd	protein kinase C, delta	1.47
10463997	Pdcd4	programmed cell death 4	-1.47
10428376	Angpt1	angiopoietin 1	-1.49
10486112	Bmf	BCL2 modifying factor	-1.51
10493474	Muc1	mucin 1, transmembrane	-1.51
10402730	Ppp1r13b	protein phosphatase 1, regulatory (inhibitor) subunit 13B	-1.53
10449284	Dusp1	dual specificity phosphatase 1	-1.56
10420596	Tnfrsf19	tumor necrosis factor receptor superfamily, member 19	-1.56
10474223	Cd59b	MAC-inhibitory protein	-1.58
10422635	C6	complement component 6	-1.61
10387821	Alox12	arachidonate 12-lipoxygenase	-1.69
10503659	Epha7	Eph receptor A7	-1.72
10465701	Lgals12	lectin, galactose binding, soluble 12	-1.78
Wnt signaling
10431210	Wnt7b	wingless-related MMTV integration site 7B	1.59
10473880	Lrp4	low density lipoprotein receptor-related protein 4	-1.53
10386376	Wnt3a	wingless-related MMTV integration site 3A	-1.58
10366653	Wif1	Wnt inhibitory factor 1	-1.69
Table S2 (Continued)
Affymetrix ID	Symbol	Gene title	KOT vs. KOC
			Fold change
Transcription
10439249	Parp14	poly (ADP-ribose) polymerase family, member 14	2.03
10509030	Runx3	runt related transcription factor 3	2.02
10493565	Adar	adenosine deaminase, RNA-specific	1.96
10371400	Cry1	cryptochrome 1 (photolyase-like)	1.8
10444056	Daxx	Fas death domain-associated protein	1.78
10347948	Sp100	nuclear antigen Sp100	1.73
10583312	Taf1d	TATA box binding protein (Tbp)-associated factor, RNA polymerase I, D	1.67
10504838	Nr4a3	nuclear receptor subfamily 4, group A, member 3	1.65
10345445	Arid5a	AT rich interactive domain 5A (MRF1-like)	1.64
10460767	Batf2	basic leucine zipper transcription factor, ATF-like 2	1.62
10405918	Rsl1	regulator of sex limited protein 1	1.62
10598292	Foxp3	forkhead box P3	1.62
10517401	Grhl3	grainyhead-like 3 (Drosophila)	1.59
10374083	Aebp1	AE binding protein 1	1.56
10408477	E2f3	E2F transcription factor 3	1.54
10400357	Baz1a	bromodomain adjacent to zinc finger domain 1A	1.53
10366277	E2f7	E2F transcription factor 7	1.53
10443408	Mapk13	mitogen-activated protein kinase 13	1.53
10593225	Zbtb16	zinc finger and BTB domain containing 16	1.52
10489961	Nfatc2	nuclear factor of activated T cells	1.51
10513008	Klf4	Kruppel-like factor 4	-1.49
10572800	Klf2	Kruppel-like factor 2	-1.51
10469255	Prkcq	protein kinase C, theta	-1.53
10420823	Hmbox1	homeobox containing 1	-1.53
10539873	Gata2	GATA binding protein 2	-1.53
10505073	Zfp462	zinc finger protein 462	-1.53
10383819	Sec14l2	SEC14-like 2 (S. cerevisiae)	-1.56
10465916	Gm98	Gm98 predicted gene 98	-1.58
10556456	Tead1	TEA domain family member 1	-1.63
10361748	Fbxo30	F-box protein 30	-1.63
10455761	Prdm6	PR domain containing 6	-1.63
10534216	Gtf2i	general transcription factor II I	-1.63
10382300	Map2k6	mitogen-activated protein kinase kinase 6	-1.63
10523483	Prdm8	PR domain containing 8	-1.66
10441093	Erg	avian erythroblastosis virus E-26 (v-ets) oncogene related	-1.66
10380862	Ppp1r1b	protein phosphatase 1, regulatory (inhibitor) subunit 1B	-1.69
10580870	Zfp319	zinc finger protein 319	-1.72
10540075	Hdac11	histone deacetylase 11	-1.75
10421950	Dach1	dachshund 1 (Drosophila)	-1.78
10433776	Snai2	snail homolog 2 (Drosophila)	-1.92
