# Supplementary material for: Expression profiling of genes regulated by Fra-1/AP-1 transcription factor during bleomycin-induced pulmonary fibrosis
Source: BMC Genomics. 2013 Jun 7;14:381. doi: 10.1186/1471-2164-14-381 (PMC3685523; doi:10.1186/1471-2164-14-381)
Supplement: Additional file 3: Table S3 — Sequences of sybr green mouse primers used for qRT-PCR. [file 1471-2164-14-381-S3.xls]

## Sheet: Sheet1
Table S3. Sequences of sybr green mouse primers used for qRT-PCR
S.NO	Primer name	Sequences
1	Il1a	Forward - ACACTATCTCAGCACCACTTGG
		Reverse - GCACCCGACTTTGTTCTTTGG
2	Reg3g	Forward - ATGGCTCCTATTGCTATGCC
		Reverse - GATGTCCTGAGGGCCTCTT
3	Irf4	Forward - AATGGGAAACTCCGACAGTG
		Reverse - TAGGAGGATCTGGCTTGTCG
4	Ccr4	Forward - TGCCTTAACCCCGTCATTTA
		Reverse - TCACGGAAGTCATGATCCAC
5	S100a8	Forward - TGTCCTCAGTTTGTGCAGAATATAAA
		Reverse - TCACCATCGCAAGGAACTCC
6	Fbln2	Forward - TGGTACCTGCACATATCTTCCGCA
		Reverse - ACCACACCAGTGTAGGCATTGAGT
7	Hpse	Forward - GAGCGGAGCAAACTCCGAGTGTATC
		Reverse - GATCCAGAATTTGACCGTTCAGTTGG
8	Runx3	Forward - CTCCAGCCCGAGACTACAAG
		Reverse - GGGATGCACAGCTAGAGAGG
9	Cxcl11	Forward - GCACCTCTTTCAGTCTGTTTCCTG
		Reverse - AGCCATCCCTACCATTCATTCAC
10	Ccr8	Forward - TGACCGACTACTACCCTGATTTCTT
		Reverse - GCTGCCCCTGAGGAGGAA
11	Ccl22	Forward - ATTGACAGTGCCAGCCACA
		Reverse - GAGGACAAGGACCCAAGTCA
12	Col4a1	Forward - CTGGCACAAAAGGGACGAG
		Reverse - ACGTGGCCGAGAATTTCACC
13	Tnfrsf10b	Forward - CGGGCAGATCACTACACCC
		Reverse - AGTTCCCTTCTGACAGGTACTG
14	Snai2	Forward - TGTGCTTACCAACCAAATAGTATG
		Reverse - CTGTCTGTCTGTCTGTCTGTC
15	Ccl2	Froward - AGGTCCCTGTCATGCTTCTG
		Reverse - TCTGGACCCATTCCTTCTTG
16	Cxcl13	Forward - CAGCCACACTCCAGCCTA
		Reverse - CACAACAGCCCCTGTAGC
17	Il10	Forward - CCAGGGAGATCCTTTGATGA
		Reverse - CATTCCCAGAGGAATTGCAT
18	Il33	Forward - CCTTCTCGCTGATTTCCAAG
		Reverse - CCGTTACGGATATGGTGGTC
19	Ccl3	Forward - AGATTCCACGCCAATTCATC
		Reverse - CTCAAGCCCCTGCTCTACAC
20	Xcl1	Forward - GCAAGACCTCAGCCATGAGA
		Reverse - GCCGCTGGGTTTGTAAGTTC
21	Ccl8	Forward - AGCCCAGGCACCATCTGCTTGTAA
		Reverse - TGCCCCATGGAAGCTGTGGTTTTC
22	Il1b	Forward - GCCTTGGGCCTCAAAGGAAAGAATC
		Reverse - GGAAGACACAGATTCCATGGTGAAG
